# Supplementary material for: Chlorin e6-Conjugated Mesoporous Titania Nanorods as Potential Nanoplatform for Photo-Chemotherapy
Source: Nanomaterials (Basel). 2024 May 25;14(11):933. doi: 10.3390/nano14110933 (PMC11173822; doi:10.3390/nano14110933)
Supplement: Supplementary file 1 [file nanomaterials-14-00933-s001.zip]

Archive with 1 entries (1 files):
- nanomaterials-2992388-supplementary.pdf
